# Supplementary material for: Genome-wide comparison of Corynebacterium diphtheriae isolates from Australia identifies differences in the Pan-genomes between respiratory and cutaneous strains
Source: BMC Genomics. 2018 Dec 4;19:869. doi: 10.1186/s12864-018-5147-2 (PMC6278121; doi:10.1186/s12864-018-5147-2)
Supplement: Supplementary file 1 — The MLST allele designations and assembly statistics for C. diphtheriae genomes. (XLSX 17 kb) [file 12864_2018_5147_MOESM1_ESM.xlsx]

## Sheet: MLST allele numbers
Additional file 1: The allele designations and assembly statistics for C. diphtheriae genomes.
Isolate	atpA	dnaE	dnaK	fusA	leuA	odhA	rpoB	ST
CD2	11	1	20	16	3	3	14	239
CD3	4	1	8	1	11	3	6	122
CD4	3	2	35	1	18	3	2	86
CD1	2	1	33	28	11	2	22	-
CD5	4	1	8	1	11	3	6	122
CD6	1	44	9	1	26	-	4	-
CD7	13	2	46	19	60	26	13	-
CD8	3	1	18	4	13	3	5	32
CD9	19	1	9	1	18	-	13	-
CD12	3	1	18	4	13	3	5	32
CD10	32	1	45	45	11	3	3	240
CD11	1	2	66	-	-	5	21	-
CD15	25	1	33	28	11	3	22	-
CD24	3	1	3	1	3	5	13	-
CD13	2	2	13	1	3	3	13	-
CD14	3	1	12	1	42	16	31	259
CD20	13	2	32	33	-	1	21	-
CD17	1	44	9	1	26	-	4	-
CD16	1	44	9	1	26	-	4	-
CD18	9	44	88	1	60	1	6	-
CD19	3	1	18	4	13	3	5	32
CD23	3	1	-	4	13	3	5	-
CD26	3	1	-	4	13	3	5	-
CD27	2	1	33	28	11	2	22	-
CD21	13	2	32	33	-	1	21	-
CD22	13	1	20	1	3	5	2	-
CD25	8	3	3	2	7	3	3	20
CD28	2	1	33	28	11	2	3	147
CD32	1	1	88	44	-	-	13	-
CD29	4	21	29	1	3	3	3	120
CD33	18	1	27	21	20	5	16	59
CD34	2	1	35	4	37	3	9	-
CD31	13	29	-	-	60	1	-	-
CD30	1	16	32	1	-	1	4	-
CD35	25	16	35	46	2	3	4	-
CD37	1	1	33	1	13	3	6	-
CD38	49	4	9	53	3	5	13	381
CD36	3	1	-	1	42	16	31	-
CD39	13	2	44	1	-	1	13	-
CD40	4	2	5	2	3	3	5	6
CD41	1	1	88	44	-	-	13	-
CD42	2	4	4	1	3	3	5	5
CD44	32	1	45	45	11	3	3	240
CD52	25	16	35	19	3	3	9	-
CD45	49	4	8	53	3	5	13	-
CD46	1	16	32	1	-	1	4	-
CD47	-	-	8	53	3	5	13	-
CD43	3	4	8	1	18	3	9	-
ATCC 13812	14	2	23	4	2	14	2	44
ATCC 27010	8	2	16	1	3	3	12	26
			alleles and STs that have not been designated have been submitted to PubMLST for curation

## Sheet: Assembly statistics
Isolate Number	tRNAs	rRNAs	CDS	Assembly length (bp)	#contigs (>500 bp)	Contig N50	GC%
CD1	40	3	2413	2365307	58	184023	53.29
CD2	41	3	2616	2524639	50	195217	53.61
CD3	63	4	2488	2630505	288	87875	52.44
CD4	39	3	2556	2460439	54	110288	53.8
CD5	64	4	2459	2402372	68	130257	53.53
CD6	65	2	2618	2417181	58	127224	53.52
CD7	56	3	2400	2436560	73	99138	53.59
CD8	46	2	2372	2411528	112	99909	53.38
CD9	44	3	2579	2420539	51	113033	53.71
CD10	34	3	2400	2395266	54	108606	53.38
CD11	56	3	2389	2433454	61	117735	53.51
CD12	56	6	2511	2387136	31	249066	53.55
CD13	57	4	2512	2422368	68	156804	53.64
CD14	58	3	2519	2387998	72	162623	53.46
CD15	53	3	2317	2368602	41	180700	53.45
CD16	61	3	2630	2368767	134	156573	53.63
CD17	62	3	2463	2363948	65	156572	53.51
CD18	56	4	2662	2502044	56	151338	53.71
CD19	58	3	2352	2370567	38	176588	53.46
CD20	57	2	2544	2515139	51	179227	53.69
CD21	33	3	2507	2505772	53	92885	53.68
CD22	53	3	2377	2438533	61	102113	53.52
CD23	58	2	2307	2374077	42	96133	53.46
CD24	63	4	2546	2465726	80	130281	53.62
CD25	35	3	2504	2438373	58	111368	53.6
CD26	65	3	2349	2376465	47	176667	53.47
CD27	61	5	2477	2402497	50	232560	53.42
CD28	40	3	2155	2352339	43	92116	53.42
CD29	55	5	2470	2371831	65	268305	53.43
CD30	37	3	2219	2363729	55	105158	53.49
CD31	63	5	3392	2705056	305	156048	54.04
CD32	57	2	2353	2390883	53	134995	53.56
CD33	64	4	2585	2499422	90	120901	53.55
CD34	58	4	2388	2376449	67	128726	53.42
CD35	57	4	2599	2432107	76	62360	53.51
CD36	35	3	2232	2359795	39	138176	53.41
CD37	45	3	2451	2392669	48	143453	53.46
CD38	57	3	3	2457973	72	198687	53.64
CD39	56	7	2408	2455511	54	96348	53.56
CD40	56	3	2410	2442190	57	131311	53.67
CD41	55	2	2277	2384292	43	133047	53.55
CD42	62	4	2562	2394228	43	125143	53.62
CD43	52	4	2241	2335807	37	198931	53.51
CD44	72	8	2495	2443099	49	186001	53.45
CD45	44	1	2344	2504750	92	137068	53.69
CD46	55	4	2320	2380238	50	105732	53.54
CD47	41	1	2438	2360675	26	79007	54.05
CD52	51	1	2629	2785451	59	125143	53
