# Supplementary material for: Genome-wide comparison of Corynebacterium diphtheriae isolates from Australia identifies differences in the Pan-genomes between respiratory and cutaneous strains
Source: BMC Genomics. 2018 Dec 4;19:869. doi: 10.1186/s12864-018-5147-2 (PMC6278121; doi:10.1186/s12864-018-5147-2)
Supplement: Supplementary file 2 — Genes associated with traits, LHD, respiratory infection and cutaneous infection. (XLSX 59 kb) [file 12864_2018_5147_MOESM2_ESM.xlsx]

## Sheet: LHD4
Additional file 2: Genes associated with traits, LHD, respiratory infection and cutaneous infection.
Genes found associated with isolates of C. diphtheriae from LHD-4	Naïve p value	Benjamini-Hochberg correction
Gene Annotation	2.99e-06	0.0171475
Serine-aspartate repeat-containing protein F precursor (sdrF)	1.67e-05	0.0171475
hypothetical protein	2e-05	0.0171475
putative enoyl-CoA hydratase echA6	4.09e-05	0.0171475
Fimbrial subunit type 1 precursor	4.09e-05	0.0171475
hypothetical protein	4.09e-05	0.0171475
putative outer membrane protein	4.09e-05	0.0171475
Transposase	4.09e-05	0.0171475
hypothetical protein	4.09e-05	0.0171475
hypothetical protein	4.09e-05	0.0171475
hypothetical protein	4.09e-05	0.0171475
D-amino acid dehydrogenase small subunit (dadA)	4.09e-05	0.0171475
hypothetical protein	4.09e-05	0.0171475
phenazine biosynthesis protein, PhzF family	4.09e-05	0.0171475
hypothetical protein	4.09e-05	0.0171475
hypothetical protein	4.49e-05	0.0176668
hypothetical protein	4.93e-05	0.0182669
Transposase	7.66e-05	0.0229672
zinc/cadmium/mercury/lead-transporting ATPase	7.66e-05	0.0229672
hypothetical protein	7.66e-05	0.0229672
hypothetical protein	7.66e-05	0.0229672
Nicotinate-nucleotide pyrophosphorylase [carboxylating] (nadC)	0.000105096	0.0300766
hypothetical protein (rluC)	0.000167698	0.0329358
Pullulanase precursor (pulA)	0.000219539	0.0329358
putative enoyl-CoA hydratase echA6	0.000219539	0.0329358
hypothetical protein	0.000219539	0.0329358
hypothetical protein	0.000219539	0.0329358
putative transposase OrfB	0.000219539	0.0329358
hypothetical protein	0.000219539	0.0329358
hypothetical protein	0.000219539	0.0329358
Putative heat shock protein HspR	0.000219539	0.0329358
Putative heat shock protein HspR	0.000230174	0.0329358
hypothetical protein	0.000230174	0.0329358
putative methyltransferase	0.000230174	0.0329358
Prolyl endopeptidase precursor	0.000230174	0.0329358
Lsr2	0.000230174	0.0329358
Serine transporter (sdaC)	0.000230174	0.0329358
hypothetical protein	0.000230174	0.0329358
Pyrimidine 5'-nucleotidase YjjG	0.000230174	0.0329358
hypothetical protein	0.000230174	0.0329358
hypothetical protein	0.000230174	0.0329358
hypothetical protein	0.000230174	0.0329358
hypothetical protein	0.000230174	0.0329358
hypothetical protein	0.000230174	0.0329358
hypothetical protein	0.000289661	0.0357589
SagB-type dehydrogenase domain protein	0.000289661	0.0357589
hypothetical protein	0.000289661	0.0357589
thiopeptide-type bacteriocin biosynthesis domain protein	0.000289661	0.0357589
hypothetical protein	0.000289661	0.0357589
hypothetical protein	0.000289661	0.0357589
hypothetical protein	0.000289661	0.0357589
bacteriocin biosynthesis docking scaffold, SagD family	0.000428961	0.0494979
hypothetical protein	0.000428961	0.0494979
hypothetical protein	0.000432399	0.0494979
hypothetical protein	0.000432399	0.0494979
Sialidase precursor (nedA)

## Sheet: Respiratory
Genes found associated with isolates of C. diphtheriae from respiratory samples
Gene Annotation	Naïve p value	Benjamini-Hochberg correction
hypothetical protein	3.50405e-06	0.00187438
phenazine biosynthesis protein, PhzF family	3.50405e-06	0.00187438
hypothetical protein	3.50405e-06	0.00187438
hypothetical protein	3.50405e-06	0.00187438
hypothetical protein	3.50405e-06	0.00187438
hypothetical protein	3.50405e-06	0.00187438
hypothetical protein	3.50405e-06	0.00187438
putative outer membrane protein	3.50405e-06	0.00187438
hypothetical protein	3.50405e-06	0.00187438
Transposase	3.50405e-06	0.00187438
Fimbrial subunit type 1 precursor	3.50405e-06	0.00187438
D-amino acid dehydrogenase small subunit (dadA)	3.50405e-06	0.00187438
hypothetical protein	6.84512e-06	0.00313849
hypothetical protein	6.84512e-06	0.00313849
hypothetical protein	1.71128e-05	0.00472641
Prolyl endopeptidase precursor	2.06169e-05	0.00472641
Pyrimidine 5'-nucleotidase YjjG	2.06169e-05	0.00472641
hypothetical protein	2.06169e-05	0.00472641
hypothetical protein	2.06169e-05	0.00472641
hypothetical protein	2.06169e-05	0.00472641
hypothetical protein	2.06169e-05	0.00472641
hypothetical protein	2.06169e-05	0.00472641
hypothetical protein	2.06169e-05	0.00472641
Serine-aspartate repeat-containing protein F precursor (sdrF)	2.06169e-05	0.00472641
putative methyltransferase	2.06169e-05	0.00472641
hypothetical protein	2.06169e-05	0.00472641
hypothetical protein	2.06169e-05	0.00472641
Lsr2	2.06169e-05	0.00472641
hypothetical protein	7.07329e-05	0.0123709
Hexose phosphate transport protein (uhpT)	7.07329e-05	0.0123709
hypothetical protein	7.07329e-05	0.0123709
hypothetical protein	7.07329e-05	0.0123709
putative enoyl-CoA hydratase echA6	7.07329e-05	0.0123709
Serine transporter (sdaC)	7.07329e-05	0.0123709
Transposase	7.07329e-05	0.0123709
hypothetical protein	7.07329e-05	0.0123709
EcoKI restriction-modification system protein HsdS	7.52963e-05	0.0123709
Htaa	7.52963e-05	0.0123709
hypothetical protein	7.70891e-05	0.0123709
hypothetical protein	7.70891e-05	0.0123709
p-aminobenzoyl-glutamate hydrolase subunit B (abgB)	0.000139836	0.0144677
hypothetical protein (rluC)	0.000139836	0.0144677
transcriptional regulator, y4mF family	0.000139836	0.0144677
putative protein encoded in hypervariable junctions of pilus gene clusters	0.000139836	0.0144677
Abortive infection bacteriophage resistance protein	0.000139836	0.0144677
SMI1 / KNR4 family protein	0.000184818	0.0144677
ATPase involved in DNA repair	0.000184818	0.0144677
V8-like Glu-specific endopeptidase	0.000184818	0.0144677
hypothetical protein	0.000184818	0.0144677
Nicotinate-nucleotide pyrophosphorylase [carboxylating] (nadC)	0.000184818	0.0144677
hypothetical protein	0.000184818	0.0144677
hypothetical protein	0.000184818	0.0144677
hypothetical protein	0.000184818	0.0144677
hypothetical protein	0.000184818	0.0144677
XamI restriction endonuclease	0.000184818	0.0144677
Modification methylase Eco57IB	0.000184818	0.0144677
putative phage-associated protein	0.000184818	0.0144677
Transposase	0.000184818	0.0144677
Transposase	0.000184818	0.0144677
hypothetical protein	0.000184818	0.0144677
zinc/cadmium/mercury/lead-transporting ATPase	0.000184818	0.0144677
Short repeats of unknown function	0.000184818	0.0144677
Alpha-L-arabinofuranosidase B (ABFB)	0.000184818	0.0144677
hypothetical protein	0.000184818	0.0144677
hypothetical protein	0.000184818	0.0144677
hypothetical protein	0.000184818	0.0144677
hypothetical protein	0.000184818	0.0144677
LGFP repeat	0.000184818	0.0144677
hypothetical protein	0.000184818	0.0144677
Helix-turn-helix	0.000184818	0.0144677
hypothetical protein	0.000184818	0.0144677
hypothetical protein	0.000184818	0.0144677
hypothetical protein	0.000184818	0.0144677
hypothetical protein	0.000184818	0.0144677
hypothetical protein	0.000184818	0.0144677
Acetyl-coenzyme A carboxylase carboxyl transferase subunit alpha (accA)	0.000184818	0.0144677
Hexose phosphate transport protein	0.000184818	0.0144677
hypothetical protein	0.000184818	0.0144677
hypothetical protein	0.000184818	0.0144677
hypothetical protein	0.000184818	0.0144677
hypothetical protein	0.000184818	0.0144677
putative ATP-binding protein involved in virulence	0.000184818	0.0144677
hypothetical protein	0.000244713	0.0182653
hypothetical protein	0.000244713	0.0182653
Anaerobic C4-dicarboxylate transporter DcuA	0.000244713	0.0182653
hypothetical protein	0.000244713	0.0182653
hypothetical protein	0.000371429	0.0256669
Transposase	0.000371429	0.0256669
putative transposase OrfB	0.000407285	0.0256669
hypothetical protein	0.000407285	0.0256669
hypothetical protein	0.000407285	0.0256669
hypothetical protein	0.000407285	0.0256669
putative transposase OrfB	0.000407285	0.0256669
hypothetical protein	0.000407285	0.0256669
hypothetical protein	0.000407285	0.0256669
hypothetical protein	0.000407285	0.0256669
hypothetical protein	0.000407285	0.0256669
hypothetical protein	0.000407285	0.0256669
Acetylornithine aminotransferase	0.000407285	0.0256669
putative enoyl-CoA hydratase echA6	0.000407285	0.0256669
TQXA domain protein	0.000407855	0.0256669
RNA polymerase-associated protein RapA	0.000407855	0.0256669
Serine-aspartate repeat-containing protein D precursor (sdrD)	0.000652568	0.0398937
type III restriction-modification system StyLTI enzyme res	0.000652568	0.0398937
hypothetical protein	0.000652568	0.0398937
hypothetical protein	0.000797457	0.041958
hypothetical protein	0.000797457	0.041958
hypothetical protein	0.000797457	0.041958
Hemin import ATP-binding protein HmuV	0.000797457	0.041958
Hemin-binding periplasmic protein HmuT precursor	0.000797457	0.041958
hypothetical protein	0.000797457	0.041958
Putative heat shock protein HspR	0.000797457	0.041958
Putative heat shock protein HspR	0.000797457	0.041958
hypothetical protein	0.000797457	0.041958
Transposase	0.000797457	0.041958
hypothetical protein	0.000797457	0.041958
hypothetical protein	0.000797457	0.041958
Hemin transport system permease protein HmuU	0.000797457	0.041958
hypothetical protein	0.000797457	0.041958
hypothetical protein	0.000797457	0.041958
Putative peptide zinc metalloprotease protein YydH	0.000797457	0.041958
hypothetical protein	0.000797457	0.041958

## Sheet: Cutaneous
Genes found associated with isolates of C. diphtheriae from cutaneous samples
Gene	Gene name	Annotation	Naïve p value	Benjamini-Hochberg correction
rluC		hypothetical protein (rluC)	4.26e-07	0.00273661
group_2799		hypothetical protein	1.03e-06	0.00329159
group_4293		zinc/cadmium/mercury/lead-transporting ATPase	3.74e-06	0.00801208
sdrD		Serine-aspartate repeat-containing protein D precursor (sdrD)	6.82e-06	0.00878777
group_4907		hypothetical protein	6.85e-06	0.00878777
group_824		Transposase	1.45e-05	0.0103448
group_1361		hypothetical protein	1.45e-05	0.0103448
group_4431		hypothetical protein	1.61e-05	0.0103448
group_4430		hypothetical protein	1.61e-05	0.0103448
group_4354		putative transposase OrfB	1.61e-05	0.0103448
group_1864		hypothetical protein	2.73e-05	0.0132921
group_145		putative transposase OrfB	2.73e-05	0.0132921
group_869		hypothetical protein	2.9e-05	0.0132921
group_1356		Htaa	2.9e-05	0.0132921
group_4417		hypothetical protein	5.13e-05	0.0147607
group_2754		Htaa	5.51e-05	0.0147607
group_2755		hypothetical protein	5.51e-05	0.0147607
pulA		Pullulanase precursor (pulA)	5.51e-05	0.0147607
group_1844		hypothetical protein	5.51e-05	0.0147607
group_2766		hypothetical protein	6.21e-05	0.0147607
group_4920		hypothetical protein	7.36e-05	0.0147607
group_4916		phenazine biosynthesis protein, PhzF family	7.36e-05	0.0147607
group_4910		hypothetical protein	7.36e-05	0.0147607
group_4911		hypothetical protein	7.36e-05	0.0147607
group_4912		hypothetical protein	7.36e-05	0.0147607
group_4919		hypothetical protein	7.36e-05	0.0147607
group_4909		hypothetical protein	7.36e-05	0.0147607
group_4908		putative outer membrane protein	7.36e-05	0.0147607
group_4903		hypothetical protein	7.36e-05	0.0147607
group_4905		Transposase	7.36e-05	0.0147607
dadA_1		D-amino acid dehydrogenase small subunit (dadA)	7.36e-05	0.0147607
group_1908		Fimbrial subunit type 1 precursor	7.36e-05	0.0147607
group_1155		bacteriocin biosynthesis docking scaffold, SagD family	0.000100149	0.0160714
group_1552		hypothetical protein	0.000100149	0.0160714
group_421	comM	Competence protein ComM	0.000100149	0.0160714
group_2204		SagB-type dehydrogenase domain protein	0.000100149	0.0160714
group_598		hypothetical protein	0.000100149	0.0160714
group_3088		hypothetical protein	0.000100149	0.0160714
group_3087		hypothetical protein	0.000100149	0.0160714
group_1553		thiopeptide-type bacteriocin biosynthesis domain protein	0.000100149	0.0160714
group_1861		hypothetical protein	0.00013472	0.0196538
group_2759		hypothetical protein	0.00013472	0.0196538
group_567		hypothetical protein	0.00013472	0.0196538
group_420	comM	Competence protein ComM	0.00013472	0.0196538
group_2815		hypothetical protein	0.000168695	0.0229591
group_254		Fimbrial subunit type 1 precursor	0.00017526	0.0229591
mtnN		5'-methylthioadenosine/S-adenosylhomocysteine nucleosidase (mtnN)	0.00017526	0.0229591
group_1843		hypothetical protein	0.00017526	0.0229591
group_3079		putative transposase OrfB	0.00017526	0.0229591
fbpC_2		Diacylglycerol acyltransferase/mycolyltransferase Ag85C precursor (fbpC)	0.000296594	0.0290997
group_1819		Abortive infection bacteriophage resistance protein	0.000296594	0.0290997
group_1159		hypothetical protein	0.000296594	0.0290997
group_1496		mannosyltransferase	0.000296594	0.0290997
group_4352	fbpC_2	Diacylglycerol acyltransferase/mycolyltransferase Ag85C precursor (fbpC)	0.000296594	0.0290997
group_4353		hypothetical protein	0.000296594	0.0290997
group_5373		hypothetical protein	0.000296594	0.0290997
group_2790		putative inactive lipasec/MT1628	0.000296594	0.0290997
group_447		hypothetical protein	0.000296594	0.0290997
group_1043		hypothetical protein	0.000296594	0.0290997
group_1789		EcoKI restriction-modification system protein HsdS	0.000308269	0.0290997
group_1866		putative outer membrane protein	0.000308269	0.0290997
group_4355		sortase	0.000308269	0.0290997
group_2800		hypothetical protein	0.000308269	0.0290997
group_2801		hypothetical protein	0.000308269	0.0290997
group_4356		sortase	0.000308269	0.0290997
group_4357		Fimbrial subunit type 1 precursor	0.000308269	0.0290997
group_2811		Htaa	0.000308269	0.0290997
group_2789		hypothetical protein	0.000308269	0.0290997
group_242		Prolyl endopeptidase precursor	0.000407285	0.0326795
yjjG		Pyrimidine 5'-nucleotidase YjjG	0.000407285	0.0326795
group_4914		hypothetical protein	0.000407285	0.0326795
group_4915		hypothetical protein	0.000407285	0.0326795
group_4913		hypothetical protein	0.000407285	0.0326795
group_4675		hypothetical protein	0.000407285	0.0326795
group_2896		hypothetical protein	0.000407285	0.0326795
group_2895	sdrF	Serine-aspartate repeat-containing protein F precursor (sdrF)	0.000407285	0.0326795
group_4710		putative methyltransferase	0.000407285	0.0326795
group_2875		hypothetical protein	0.000407285	0.0326795
group_2876		hypothetical protein	0.000407285	0.0326795
group_874	lsr2	Lsr2	0.000407285	0.0326795
group_360		hypothetical protein	0.000463846	0.0339971
group_230		hypothetical protein	0.000473854	0.0339971
yfiZ		putative siderophore transport system permease protein YfiZ precursor	0.000487262	0.0339971
group_259		hypothetical protein	0.000487262	0.0339971
group_1790		putative ABC transporter-associated repeat protein	0.000487262	0.0339971
group_220		hypothetical protein	0.000487262	0.0339971
group_798		hypothetical protein	0.000487262	0.0339971
yfiY_3		putative siderophore-binding lipoprotein YfiY precursor	0.000487262	0.0339971
fepG_3		Ferric enterobactin transport system permease protein FepG	0.000487262	0.0339971
group_77		Type I restriction-modification system methyltransferase subunit	0.000487262	0.0339971
group_1629		FtsX-like permease family protein	0.000487262	0.0339971
yusV_5		putative siderophore transport system ATP-binding protein YusV	0.000487262	0.0339971
abgB		p-aminobenzoyl-glutamate hydrolase subunit B (abgB)	0.000636084	0.0407511
group_4409		transcriptional regulator, y4mF family	0.000636084	0.0407511
group_4407		putative protein encoded in hypervariable junctions of pilus gene clusters	0.000636084	0.0407511
group_1845	thiS	Thiamine biosynthesis protein ThiS	0.000636084	0.0407511
group_1371		Abortive infection bacteriophage resistance protein	0.000636084	0.0407511
cdd		Cytidine deaminase (cdd)	0.000636084	0.0407511
nupX		Nucleoside permease NupX	0.000636084	0.0407511
pdp		Pyrimidine-nucleoside phosphorylase (pdp)	0.000636084	0.0407511
group_4906		hypothetical protein	0.000647549	0.0407511
group_6301		hypothetical protein	0.000647549	0.0407511
