# Supplementary material for: Genome-wide comparison of Corynebacterium diphtheriae isolates from Australia identifies differences in the Pan-genomes between respiratory and cutaneous strains
Source: BMC Genomics. 2018 Dec 4;19:869. doi: 10.1186/s12864-018-5147-2 (PMC6278121; doi:10.1186/s12864-018-5147-2)
Supplement: Supplementary file 3 — Listed genes from pan-genome analysis. (XLSX 13 kb) [file 12864_2018_5147_MOESM3_ESM.xlsx]

## Sheet: Pan-genome region genes
Additional file 3: Listed genes from pan-genome analysis.
Gene annotation	Size (bp)
Gene group I
hypothetical protein	575
hypothetical protein	668
hypothetical protein	308
hypothetical protein	782
Helix-turn-helix	326
hypothetical protein	938
putative phage-associated protein	479
Transposase	533
Transposase	476
hypothetical protein	323
SMI1 / KNR4 family protein	935
Short repeats of unknown function	3764
Alpha-L-arabinofuranosidase B (ABFB)	893
ATPase involved in DNA repair	2240
hypothetical protein	194
hypothetical protein	881
hypothetical protein	257
Modification methylase Eco57IB	1559
XamI restriction endonuclease	971
hypothetical protein	1106
hypothetical protein	422
hypothetical protein	1754
Gene group II
hypothetical protein	485
D-amino acid dehydrogenase small subunit (dadA)	353
Transposase	317
putative outer membrane protein	968
hypothetical protein	461
hypothetical protein	494
hypothetical protein	482
hypothetical protein	776
phenazine biosynthesis protein, PhzF family	392
hypothetical protein	962
hypothetical protein	647
Gene group III
hypothetical protein	161
hypothetical protein	140
Type I restriction enzyme EcoKI specificity protein (hsdS)	1166
hypothetical protein	1658
hypothetical protein	233
hypothetical protein	1238
hypothetical protein	584
hypothetical protein	176
Arsenical resistance operon repressor (arsR)	368
Arsenate-mycothiol transferase ArsC1 (arsC1)	404
hypothetical protein	170
hypothetical protein	284
hypothetical protein	257
Gene group IV
hypothetical protein	464
hypothetical protein	1427
hypothetical protein	1121
hypothetical protein	617
hypothetical protein	434
hypothetical protein	509
hypothetical protein	245
sulfur carrier protein ThiS	200
hypothetical protein	290
hypothetical protein	713
hypothetical protein	773
hypothetical protein	128
Fimbrial subunit type 1 precursor	1526
50S ribosomal protein L24 (rplX)	194
Inner membrane transporter RhtA (rhtA)	656
hypothetical protein	629
hypothetical protein	191
hypothetical protein	155
hypothetical protein	416
hypothetical protein	215
N-acetylmuramoyl-L-alanine amidase	842
hypothetical protein	197
hypothetical protein	461
hypothetical protein	2915
hypothetical protein	290
hypothetical protein	320
VRR-NUC domain protein	278
hypothetical protein	410
Gene group V
hypothetical protein	665
hypothetical protein	167
Integrase core domain protein	860
hypothetical protein	620
hypothetical protein	773
hypothetical protein	200
hypothetical protein	617
hypothetical protein	254
hypothetical protein	179
hypothetical protein	698
Sporulation-delaying protein SdpA	524
Sporulation-delaying protein SdpB	881
hypothetical protein	518
hypothetical protein	788
hypothetical protein	395
hypothetical protein	365
hypothetical protein	290
hypothetical protein	1076
hypothetical protein	512
hypothetical protein	371
hypothetical protein	353
hypothetical protein	272
Putative transposon Tn552 DNA-invertase bin3	1064
hypothetical protein	218
hypothetical protein	149
hypothetical protein	245
hypothetical protein	131
hypothetical protein	137
von Willebrand factor type A domain protein	2942
hypothetical protein	236
hypothetical protein	386
hypothetical protein	191
hypothetical protein	230
hypothetical protein	233
hypothetical protein	179
